# Supplementary material for: Low Molecular Weight Inhibitors Targeting the RNA-Binding Protein HuR
Source: Int J Mol Sci. 2023 Aug 23;24(17):13127. doi: 10.3390/ijms241713127 (PMC10488267; doi:10.3390/ijms241713127)
Supplement: Supplementary file 1 [file ijms-24-13127-s001.zip]

Archive with 1 entries (1 files):
- ijms-2562015-supplementary.pdf
